# Supplementary material for: Design of a Forest Fire Early Alert System through a Deep 3D-CNN Structure and a WRF-CNN Bias Correction
Source: Sensors (Basel). 2022 Nov 14;22(22):8790. doi: 10.3390/s22228790 (PMC9693021; doi:10.3390/s22228790)
Supplement: Supplementary file 1 [file sensors-22-08790-s001.zip]

Archive with 1 entries (1 files):
- sensors-2012928-supplementary.pdf
